# Supplementary material for: Quantitative analysis of the myelin g-ratio from electron microscopy images of the macaque corpus callosum
Source: Data Brief. 2015 Jun 17;4:368–73. doi: 10.1016/j.dib.2015.05.019 (PMC4510539; doi:10.1016/j.dib.2015.05.019)
Supplement: Supplementary file 1 — Supplementary material [file mmc1.zip]

Archive with 1 entries (1 files):
- DIB.tar
